# Supplementary material for: An interpretable Alzheimer’s disease oligogenic risk score informed by neuroimaging biomarkers improves risk prediction and stratification
Source: Front Aging Neurosci. 2023 Oct 26;15:1281748. doi: 10.3389/fnagi.2023.1281748 (PMC10637854; doi:10.3389/fnagi.2023.1281748)
Supplement: Supplementary file 2 [file Data_Sheet_2.xls]

## Sheet: Table of Contents
Supplementary Table 1	PRS prediction accuracy using different p-value thresholds for CN vs AD classification and MCI conversion prediction.
Supplementary Table 2	Pearson correlation and corresponding p-values of correlations between selected genes and neuroimaging biomarkers AV45-PET and FDG-PET.

## Sheet: Supplementary Table 1
Supplementary Table 1 PRS prediction accuracy using different p-value thresholds for CN vs AD classification and MCI conversion prediction.
			CN vs AD classification				MCI conversion prediction
			PRS		PRS.with.APOE		PRS		PRS.with.APOE
pT	r^2	N SNPs	AUROC	AUPRC	AUROC	AUPRC	AUROC	AUPRC	AUROC	AUPRC
5e-08	0.1	15	0.567 (0.04)	0.656 (0.03)	0.721 (0.04)	0.797 (0.03)	0.522 (0.04)	0.389 (0.04)	0.626 (0.04)	0.454 (0.04)
1e-05		72	0.602 (0.03)	0.694 (0.03)	0.735 (0.04)	0.814 (0.03)	0.532 (0.04)	0.405 (0.03)	0.643 (0.04)	0.477 (0.04)
0.1		90385	0.486 (0.04)	0.580 (0.03)	0.720 (0.03)	0.779 (0.03)	0.492 (0.04)	0.372 (0.03)	0.638 (0.04)	0.464 (0.05)
0.5		280540	0.471 (0.04)	0.572 (0.03)	0.718 (0.03)	0.778 (0.03)	0.509 (0.05)	0.359 (0.04)	0.633 (0.04)	0.459 (0.05)

## Sheet: Supplementary Table 2
Supplementary Table 2 Pearson correlation and corresponding p-values of correlations
between selected genes and neuroimaging biomarkers AV45-PET and FDG-PET.
Gene	AV45	AV45_p-value	FDG	FDG_p-value
APOA1-AS	-0.221901	7.07681e-06	0.0947896	0.0575797
SPOCK3	-0.207633	2.71806e-05	0.0837017	0.0937519
LINC00459	-0.205043	3.43713e-05	0.00525704	0.916316
LL22NC03-63E9.3	0.201223	4.8325e-05	-0.0734688	0.141441
GUSBP10	-0.198641	6.06238e-05	0.164392	0.000938565
ATF6	0.19647	7.31916e-05	-0.131374	0.00835747
SCN3A	-0.195684	7.8321e-05	0.0478579	0.338513
SYNJ1	0.191321	0.000113509	-0.155633	0.00174927
CEP250	0.186855	0.000164558	-0.103835	0.0374313
CARNMT1-AS1	-0.184588	0.000198062	0.123247	0.0134045
ZBED9	-0.182713	0.000230479	0.161668	0.0011429
ITGB4	-0.182369	0.00023694	0.144937	0.00358746
FAM30A	0.182242	0.000239373	-0.111146	0.0258517
DLGAP1-AS3	-0.178349	0.000326147	0.0221881	0.657376
SCOC	-0.176138	0.000387661	0.118456	0.0175007
NPLOC4	-0.175833	0.000396946	0.0345684	0.489476
SEMA3C	-0.175594	0.000404374	0.119039	0.0169498
WDR89	-0.174126	0.000452896	0.107723	0.0308184
SIK3	-0.172935	0.00049618	0.0604901	0.22622
GLYATL1	0.172279	0.000521623	-0.0580937	0.245183
CLCC1	0.0588165	0.23935	-0.203545	3.93151e-05
STYXL1	-0.105399	0.034639	0.198176	6.31295e-05
GSTA5	-0.0703742	0.159027	0.193191	9.69118e-05
PRKDC	-0.112345	0.0242823	0.192085	0.000106431
NUFIP2	-0.111683	0.0251387	0.190704	0.00011954
DTYMK	-0.104694	0.0358758	0.18965	0.000130561
VAT1L	-0.00900547	0.857152	-0.189522	0.000131958
LOC101929058	0.117061	0.0188825	-0.185586	0.00018259
ADAMTS19	-0.170612	0.000591818	0.184261	0.000203389
STAC	0.0439594	0.379367	-0.183513	0.00021608
USP33	0.0514669	0.303303	-0.18246	0.000235209
PTPN5	-0.0742848	0.137062	0.180539	0.000274272
EFCAB11	0.0397978	0.426164	-0.17883	0.000314017
NRG1-IT1	-0.156916	0.00159987	0.178728	0.000316556
ING5	-0.0578228	0.247395	0.177932	0.000336985
LRRTM4	0.0726193	0.146113	-0.177838	0.000339501
SMCO2	-3.50423e-06	0.999944	-0.175017	0.000422832
PCMTD2	0.0908844	0.0687101	-0.173695	0.00046813
PHF20	0.0991709	0.0469136	-0.173262	0.000483907
CD46	0.00436867	0.930418	-0.172538	0.000511442
